# Supplementary material for: Combined Spectroscopic and Computational Study of Nitrobenzene Activation on Non-Noble Metals-Based Mono- and Bimetallic Catalysts
Source: Nanomaterials (Basel). 2021 Aug 10;11(8):2037. doi: 10.3390/nano11082037 (PMC8398056; doi:10.3390/nano11082037)
Supplement: Supplementary file 1 [file nanomaterials-11-02037-s001.zip]

Archive with 1 entries (1 files):
- nanomaterials-1330933-supplementary.pdf
